# Supplementary material for: Data on statistical experimental design to formulate amphotericin B-loaded Eudragit RL100 nanoparticles coated with hyaluronic acid for the treatment of vulvovaginal candidiasis
Source: Data Brief. 2020 Mar 5;29:105311. doi: 10.1016/j.dib.2020.105311 (PMC7082528; doi:10.1016/j.dib.2020.105311)
Supplement: Multimedia component 19 [file mmc19.xml]

<?xml version="1.0" encoding="utf-8" standalone="no"?>
<data>
  <datasets>
    <author>giselersilva@ufop.edu.br;gisele.silva.ufop@gmail.com</author>
    <type>0</type>
    <dataset>
      <value>6</value>
      <reason>Other (please explain)</reason>
      <comments>Data were uploaded as a supplementary material or they were incorporated into the manuscript.</comments>
    </dataset>
  </datasets>
</data>
